# Supplementary material for: World Health Organization Danger Signs to predict bacterial sepsis in young infants: A pragmatic cohort study
Source: PLOS Glob Public Health. 2023 Nov 21;3(11):e0001990. doi: 10.1371/journal.pgph.0001990 (PMC10662722; doi:10.1371/journal.pgph.0001990)
Supplement: S1 Dataset — (XLSX) [file pgph.0001990.s008.xlsx]

## Sheet: Sheet1
							WHO Danger Signs
Age of Mother	Gestational Age (enter term as 40 wks)	Birth weight (grams)	Admission weight (grams)	Age (in days)	Sex	Place of Birth	Not feeding well	Convulsions	Drowsy/Difficult to wake	movement only when stimulated or no movement at all	Fast breathing >=60 per min	Grunting	Severe recessions	Body temperature on admission >38 or <35.5 (°C)	Central cyanosis	# meet WHO danger signs	# available WHO criteria (out of 9)	Mortality	Positive blood or CSF culture	Blood/CSF (or both)	If positive, specify organism detected?	Virulence	Mortality		Final diagnosis:	Specify presumed main focus of infection:	Total duration of antibiotics (days; indicate zero if none)	Number of days in hospital	Discharge disposition	Number of days in hospital:
22	36		2580	12	Female	Home	Yes	No	Yes	Yes	No	No	Yes	No	No	4	9	No	Negative				Survived		Non-bacterial sepsis	Chest	7	11	Discharged home	11
21	38	3800	3620	7	Female	Other facility	No	No	No	No	Yes	No	No	Yes	No	2	9	No	Negative				Survived		Non-bacterial sepsis	spina bifida lesion	14	28	Transferred to another hospital	28
29	38	3100	2450	2	Male	Other facility	No	No	No	No	No	No	No	No	No	0	9	No	Negative				Survived		Non-bacterial sepsis	Spina Bifida	8	15	Discharged home	15
35	36	2400	2400	0.3	Male	This facility	No	No	No	No	Yes	No	No	No	No	1	9	No	Negative				Survived		Other non-sepsis syndrome	Chest	7	8	Discharged home	8
20	32	1700	1500	9	Male	Other facility	Yes	No	Yes	Yes	No	No	No	No	No	3	9	No	Positive	Blood	CoNS	Contaminant	Survived		Non-bacterial sepsis	Chest	5	5	Discharged home	5
28	38	3200	3200	0.04	Male	This facility	No	No	No	No	No	No	No	No	No	0	9	No	Negative				Survived		Non-bacterial sepsis	Unkown	10	8	Discharged home	8
22	38	3400	3342	0.04	Male	This facility	No	No	No	No	No	No	No	No	No	0	9	No	Negative				Survived		Non-bacterial sepsis	Chest	6	6	Discharged home	6
22		2900	3200	0.33	Female	Home		No	No	No	Yes	No	No	No	No	1	8	No	Negative				Survived		Non-bacterial sepsis	Chest	7	10	Discharged home	10
20	37	2900	2790	7	Male	Other facility	No	No	No	No	No	No	No	No	No	0	9	No	Positive	Blood	Staphylococcus aureus	Pathogen	Survived		Bacterial sepsis	Pulmonary ( community acquired pneumonia)	5	6	Discharged home	6
19	38	2900	2900	0.08	Male	This facility	No	No	No	No	No	No	No	No	No	0	9	No	Negative				Survived		Non-bacterial sepsis	Pulmonary	5	5	Discharged home	5
25	37	3850	3850	0.04	Female	This facility	No	No	No	No	No	No	No	No	No	0	9	No	Positive	Blood	Bacillus spp	Contaminant	Survived		Non-bacterial sepsis	Pulmonary	6	6	Discharged home	6
18	25	900	900	0.2	Male	Home	Yes	No	No	No		No	No		No	1	7	Yes	Negative				Died		Other non-sepsis syndrome	Chest	2	2	Died in hospital	2
23	32	1800	1425	2	Female	This facility	No	No	No	No	No	No	0	Yes	No	1	9	No	Negative				Survived		Non-bacterial sepsis	pulmonary	8	8	Discharged home	8
32	37	3700	3645	3	Male	This facility		No	No	No	No	No	No	No	No	0	8	No	Negative				Survived		Non-bacterial sepsis	Chest	5	5	Discharged home	5
25	37	3400	2900	3	Male	This facility	Yes	Yes	No	No	Yes	No	No	No	Yes	4	9	No	Negative				Survived		Non-bacterial sepsis	Brain	6	8	Discharged home	8
18	38	3100	2800	3	Male	This facility	No	No	No	No	No	No	Yes	Yes	No	2	9	No	Negative				Survived		Non-bacterial sepsis	Chest	5	8	Discharged home	8
29	29	1200	1145	3	Female	This facility	Yes	No	No	No	No	No	No	No	No	1	9	Yes	Positive	Blood	Acinetobacter baumannii	Pathogen	Died		Bacterial sepsis	Abdomen	5	5	Died in hospital	5
30	41	3900	3065	4	Male	This facility	No	No	No	No	Yes	No	0	Yes	No	2	9	No	Negative				Survived		Non-bacterial sepsis	Brain	6	7	Discharged home	7
36	32		2050	4	Male	Other facility	No	No	No	Yes	No	No	No	Yes	No	2	9	No	Negative				Survived		Non-bacterial sepsis	Chest	5	7	Discharged home	7
24	38	3900	3600	4	Female	This facility	No	No	No	No	No	No	No	No	No	0	9	No	Negative				Survived		Non-bacterial sepsis	Chest	5	6	Discharged home	6
21	38	3200	3200	0.17	Male	Home	Yes	No	Yes	No	No	No	0	No	No	2	9	No	Negative				Survived		Non-bacterial sepsis	Chest	5	5	Discharged home	5
24	40	2800	3075	10	Male	Other facility	No	No	No	No	Yes	No	0	No	No	1	9	No	Negative				Survived		Non-bacterial sepsis	Pulmonary	5	5	Discharged home	5
38	38	4000	3670	10	Female	Other facility	No	No	No	No	No	No	0	No	No	0	9	No	Negative				Survived		Non-bacterial sepsis	Exposed brain meninges	3	8	Transferred to another hospital	8
27	35	2700	2700	0.04	Male	This facility	Yes	No	No	No	Yes	No	Yes	No	Yes	4	9	No	Negative				Survived		Non-bacterial sepsis	Chest	5	5	Discharged home	5
42	38		2385	7	Female	Home	Yes	No	No	No	No	No	0	No	No	1	9	No	Positive	Blood	Bacillus spp	Contaminant	Survived		Non-bacterial sepsis	Abdomen	8	18	Discharged home	18
19	40	4000	4000	4	Female	This facility	No	No	No	No	No	No	No	No	No	0	9	No	Negative				Survived		Non-bacterial sepsis	Chest	7	9	Discharged home	9
15	38	2500	1925	5	Female	Other facility	Yes	No	No	Yes	Yes	No	No	No	No	3	9	No	Negative				Survived		Non-bacterial sepsis	Abdomen	5	8	Discharged home	8
26	32	1500	1295	13	Male	Other facility	Yes	No	No	No	No	No	No	No	No	1	9	No	Positive	Blood	Bacillus spp	Contaminant	Survived		Non-bacterial sepsis	Chest	5	24	Discharged home	24
29	33	2100	1400	14	Male	This facility	Yes	No	No	No	No	No	0	No	No	1	9	No	Positive	Blood	CoNS	Contaminant	Survived		Non-bacterial sepsis	Abdomen	16	18	Discharged home	18
19	38		2300	4	Male	Other facility	No	No	No	No	Yes	No	No	No	No	1	9	No	Negative				Survived		Non-bacterial sepsis	Abdomen	10	14	Discharged home	14
27	40	4200	4000	0.67	Male	This facility	No	No	No	No	No	No	No	No	No	0	9	No	Negative				Survived		Non-bacterial sepsis	Chest	5	7	Discharged home	7
19	38	2900	2260	3	Female	Other facility	Yes	No	No	No		No	No		No	1	7		Positive	Blood	CoNS	Contaminant			Non-bacterial sepsis	Chest	2	2		2
27	29	1600	1600	0.04	Male	This facility	Yes	No	No	No	Yes	No	No	No	Yes	3	9	No	Negative				Survived		Non-bacterial sepsis	Chest	5	21	Discharged home	21
37	40	4000	3250	4	Male	Other facility	No	No	No	No	No	No	No	No	No	0	9	No	Negative				Survived		Non-bacterial sepsis	Unsure	5	5	Discharged home	5
27	36	2400	2145	3	Male	This facility	Yes	No	No	No	Yes	No	0	No	No	2	9	No	Negative				Survived		Non-bacterial sepsis	Umbilical stump	5	7	Discharged home	7
32	41	4600	4170	5	Female	This facility	No	No	No	No	No	No	0	No	No	0	9	No	Negative				Survived		Non-bacterial sepsis	Urinary bladder	4	6	Discharged home	6
32	38	2000	1695	3	Female	This facility	No	No	No	No	No	No	0	No	No	0	9	No	Positive	Blood	Citrobacter freundii	Pathogen	Survived		Bacterial sepsis	Umbilicus	5	8	Discharged home	8
34	38	3800	3600	8	Male	Other facility	No	No	No	No	Yes	No	No	No	No	1	9	No	Positive	Blood	CoNS	Contaminant	Survived		Non-bacterial sepsis	Chest	5	6	Discharged home	6
20	37	3400	2890	6	Male	Other facility	No	No	No	No	No	No	No	No	No	0	9	No	Positive	Blood	CoNS	Contaminant	Survived		Non-bacterial sepsis	Skin	6	6	Discharged home	6
24	38	3600	3600	2	Female	Other facility	No	No	No	No	No	No	No	No	No	0	9	No	Positive	Blood	CoNS	Contaminant	Survived		Non-bacterial sepsis	Chest	5	6	Discharged home	6
30	32	2200	1530	9	Female	This facility	Yes	No	No	No	No	No	No	No	No	1	9	No	Negative				Survived		Non-bacterial sepsis	Chest	5	16	Discharged home	16
31	40	3600	3195	13	Female	This facility	No	No	No	No	No	No	No	No	No	0	9	No	Negative				Survived		Non-bacterial sepsis	Skin	14	14	Discharged home	14
29	38	2800	2600	3	Male	This facility	No	No	No	No	No	No	No	No	No	0	9	No	Positive	Blood	Enterococcus faecalis	Pathogen	Survived		Bacterial sepsis	Unknown	7	12	Discharged home	12
22	28	1100	985	7	Male	This facility	Yes	No	No	No	No	No	0	No	No	1	9	No	Positive	Blood	Staphylococcus aureus	Pathogen	Survived		Bacterial sepsis	Abdomen	14	39	Discharged home	39
18	38	2900	2155	12	Female	Other facility	Yes	No	No	No	No	Yes	No	No	No	2	9	Yes	Positive	Blood	Streptococcus spp	Contaminant	Died		Non-bacterial sepsis	Chest	1	1	Died in hospital	1
37	38	3800	3700	7	Female	Other facility	Yes	No	No	No		No	No		No	1	7		Negative						Non-bacterial sepsis	Umbilicus	1	2		2
28	35	2500	2300	6	Male	Other facility	Yes	No	No	No	No	No	No	No	No	1	9	No	Negative				Survived		Non-bacterial sepsis	Abdomen	6	6	Discharged home	6
18	26	1000	1000	0.46	Female	Other facility	Yes	No	No	No	No	No	No	Yes	No	2	9	No	Negative				Survived		Non-bacterial sepsis	Chest	10	30	Discharged home	30
28	39	3800	3485	2	Male	This facility	No	No	No	No	No	No	No	No	No	0	9	No	Negative				Survived		Non-bacterial sepsis	Skin	6	6	Discharged home	6
24	39	3100	2540	3	Male	This facility	No	No	No	No	No	No	No	No	No	0	9	No	Negative				Survived		Non-bacterial sepsis	Chest	6	6	Discharged home	6
21	38	2300	2210	0.3	Male	Other facility	Yes	No	No	No	No	Yes	No	No	Yes	3	9	No	Negative				Survived		Non-bacterial sepsis	Chest	7	8	Discharged home	8
26	38	3500	3410	2	Female	This facility	No	No	No	No	No	No	Yes	No	No	1	9	No	Negative				Survived		Non-bacterial sepsis	Chest	7	7	Discharged home	7
18	38	3070	2845	0.12	Female	Other facility		No	No	No	No	No	No	No	No	0	8	No	Negative				Survived		Non-bacterial sepsis	Chest	5	6	Discharged home	6
21	39	3300	2775	3	Female	This facility	No	No	No	No	No	No	No	No	No	0	9	No	Negative				Survived		Non-bacterial sepsis	Chest	5	8	Discharged home	8
33	38	3000	2480	4	Female	Other facility	Yes	No	No	No	Yes	No	No	Yes	No	3	9	Yes	Negative				Died		Non-bacterial sepsis	Chest	2	2	Died in hospital	2
26	36	3000	2780	3	Female	This facility	No	No	No	No	No	No	No	No	No	0	9	No	Negative				Survived		Non-bacterial sepsis	Chest	5	6	Discharged home	6
32	39	2800	2935	10	Female	This facility	No	Yes	No	No	No	No	No	No	No	1	9	No	Negative				Survived		Non-bacterial sepsis	Brain	5	5	Discharged home	5
38	32	1800	1750	4	Male	This facility	Yes	No	Yes	No	No	No	No	No	No	2	9	No	Negative				Survived		Non-bacterial sepsis	Chest	6	12	Discharged home	12
17	33	2400	2000	2	Male	This facility	No	No	No	No	Yes	No	No	Yes	No	2	9	No	Positive	Blood	Group D streptococcus	Pathogen	Survived		Bacterial sepsis	Chest	7	7	Discharged home	7
33	37	3000	2750	2	Male	Other facility	Yes	Yes	No	No	No	No	No	No	No	2	9	No	Negative				Survived		Non-bacterial sepsis	Brain	10	10	Discharged home	10
25	32	1600	1570	23	Female	This facility	Yes	No	No	No	No	No	No	No	No	1	9	No	Positive	Blood	Staphylococcus epidermidis	Contaminant	Survived		Bacterial sepsis	Chest	8	8	Discharged home	8
21	33	1900	2195	18	Male	Other facility	No	No	No	No	No	No	No		No	0	8	No	Negative				Survived		Non-bacterial sepsis	Umbilicus	7	7	Discharged home	7
37	33	2200	2120	10	Female	This facility	No	No	No	No	No	No	Yes		No	1	8	No	Negative				Survived		Non-bacterial sepsis	Chest	5	5	Discharged home	5
22	38	3500	3500	10	Male	Other facility	No	No	No	No	No	No	No		No	0	8	No	Negative				Survived		Non-bacterial sepsis	Abdomen	6	7	Discharged home	7
22	36	2200	1720	3	Male	This facility	No	No	No	No		No	No		No	0	7	Yes	Negative				Died		Non-bacterial sepsis	Chest	5	6	Died in hospital	6
23	38	2900	2600	2	Female	Other facility	Yes	No	No	No	Yes	No	Yes		Yes	4	8	No	Negative				Survived		Non-bacterial sepsis	Chest	14	14	Discharged home	14
19	39	3100	2900	2	Female	Other facility	Yes	No	No	No	Yes	No	No		No	2	8	No	Negative				Survived		Non-bacterial sepsis	Abdomen	9	11	Discharged home	11
31	39	3700	3225	3	Female	This facility	No	No	No	No	No	No	No		No	0	8	No	Negative				Survived		Non-bacterial sepsis	Unknown	5	6	Discharged home	6
23	39	2295	2110	2	Male	This facility	No	No	No	No	Yes	No	Yes		No	2	8	No	Negative				Survived		Non-bacterial sepsis	Chest	10	18	Discharged home	18
24	38	3800	3400	2	Male	Other facility	No	No	No	No	Yes	No	No		No	1	8	No	Negative				Survived		Non-bacterial sepsis	Chest	12	14	Discharged home	14
22	31	1700	1580	1	Female	This facility	No	No	No	No	No	No	No		No	0	8	No	Negative				Survived		Non-bacterial sepsis	Chest	5	10	Discharged home	10
20	36	2500	1800	7	Male	This facility	Yes	No	Yes	Yes	No	No	No		No	3	8	No	Negative				Survived		Non-bacterial sepsis	Abdomen	10	10	Discharged home	10
22	38	2600	2555	2	Male	Other facility	Yes	No	No	No		No	No		No	1	7	Yes	Positive	Blood	Escherichia coli	Pathogen	Died		Bacterial sepsis	Abdomen	2	2	Died in hospital	2
39	32	2200	2120	14	Female	This facility	No	No	No	No	No	No	No		No	0	8	No	Negative				Survived		Non-bacterial sepsis	Chest	5	18	Discharged home	18
29	40	3600	3800	4	Male	This facility	No	No	No	No	No	No	No		No	0	8	No	Negative				Survived		Non-bacterial sepsis	Umbilicus	5	6	Discharged home	6
17	36	2600	2440	2	Female	This facility	Yes	No	No	No		No	No		No	1	7	No	Negative				Survived		Non-bacterial sepsis	Chest	5	6	Discharged home	6
20	41	2800	2700	2	Female	This facility	Yes	No	No	No		No	No		No	1	7	No	Negative				Survived		Non-bacterial sepsis	Chest	5	6	Discharged home	6
24	37	3200	2400	12	Male	Other facility	Yes	No	No	Yes	No	Yes	No	No	No	3	9	No	Positive	Blood	Klebsiella pneumoniae	Pathogen	Survived		Bacterial sepsis	Chest	18	26	Discharged home	26
18	38	3000	3110	14	Female	Other facility	Yes	No	No	No	No	Yes	Yes		No	3	8	No	Positive	Blood	Group A Streptococcus	Pathogen	Survived		Bacterial sepsis	Chest	10	10	Discharged home	10
34	38	3000	2660	2	Male	Other facility	No	No	No	No	Yes	No	No		No	1	8	No	Negative				Survived		Non-bacterial sepsis	Spine Bifida	6	6	Transferred to another hospital	6
18	38		1900	10	Male	Other facility	Yes	No	No	Yes	No	No	No		Yes	3	8	Yes	Negative				Died		Non-bacterial sepsis	Brain,Abdomen	1	1	Died in hospital	1
17	37	3500	3700	12	Male	Home	Yes	No	No	No	Yes	No	No		No	2	8	No	Positive	Blood	Streptococcus spp	Contaminant	Survived		Bacterial sepsis	Chest	8	8	Discharged home	8
20	38	3300	2900	2	Male	Other facility	Yes	Yes	No	No		No	No		No	2	7	Yes	Negative				Died		Other non-sepsis syndrome	Brain	1	1	Died in hospital	1
25	38	2900	2700	9	Male	Other facility	Yes	No	No	No	No	Yes	Yes		Yes	4	8	Yes	Negative				Died		Non-bacterial sepsis	Chest	4	4	Died in hospital	4
21	38	2600	2670	11	Male	This facility	Yes	No	No	No	No	No	Yes		No	2	8	Yes	Negative				Died		Non-bacterial sepsis	Abdomen	3	3	Died in hospital	3
25	39	3200	2750	2	Male	This facility	No	No	No	No	No	No	No		No	0	8	No	Negative				Survived		Non-bacterial sepsis	Chest	5	5	Discharged home	5
25	34	1600	1535	7	Male	Other facility	Yes	No	No	No	No	No	No		No	1	8	No	Negative				Survived		Non-bacterial sepsis	Umbilicus	5	6	Discharged home	6
20	32	1600	1450	1	Male	This facility	Yes	No	No	Yes	Yes	No	No		No	3	8	Yes	Positive	Blood	Citrobacter freundii	Pathogen	Died		Bacterial sepsis	Chest	2	2	Died in hospital	2
28	38	2500	2300	2	Female	This facility	No	No	No	No	No	No	No		No	0	8	No	Negative				Survived		Non-bacterial sepsis	Unknown	5	5	Discharged home	5
17	40	3600	3200	14	Male	Other facility	No	No	No	No		No	No		No	0	7	No	Negative				Survived		Non-bacterial sepsis	Umbilicus	10	13	Discharged home	13
21	38	3000	2700	6	Female	Other facility	No	No	No	No	No	No	No	No	No	0	9	No	Negative				Survived		Non-bacterial sepsis	Infected spine lesion	9	26	Transferred to another hospital	26
26	33	1800	1300	16	Female	This facility	Yes	No	Yes	Yes	Yes	No	No	No	Yes	5	9	No	Negative				Survived		Non-bacterial sepsis	Chest	5	6	Discharged home	6
35	38	2900	2900	0.5	Male	Home	No	No	No	No		No	No		Yes	1	7	No	Negative				Survived		Non-bacterial sepsis	Chest	7	8	Discharged home	8
18	32	2100	1550	8	Female	Other facility	Yes	No	No	No	No	No	No	No	No	1	9	No	Negative				Survived		Non-bacterial sepsis	Chest	6	7	Discharged home	7
20	39	3500	2700	3	Male	Other facility	No	No	No	No	No	No	No	No	No	0	9	No	Positive	Blood	Staphylococcus aureus	Pathogen	Survived		Non-bacterial sepsis	Spina Bifida	14	14	Transferred to another hospital	14
19	34	1600	1400	7	Female	This facility	No	No	No	No	Yes	No	No	Yes	No	2	9	Yes	Negative				Died		Non-bacterial sepsis	Chest	7	14	Died in hospital	14
18	37	2000	1800	2	Female	This facility	No	No	No	No	No	Yes	Yes	No	No	2	9	No	Negative				Survived		Non-bacterial sepsis	Chest	6	7	Discharged home	7
20	39	3500	3300	3	Female	Other facility	No	No	No	No	Yes	No	No	No	No	1	9	No	Negative				Survived		Non-bacterial sepsis	Umbilicus,skin.	6	6	Discharged home	6
25	40	2800	2560	3	Female	This facility	No	No	No	No	No	No	No	No	No	0	9	No	Positive	Blood	Enterococcus faecium	Pathogen	Survived		Bacterial sepsis	Chest	7	7	Discharged home	7
21	38	2600	2300	3	Female	Other facility	Yes	No	No	No	No	No	No	No	No	1	9	No	Positive	Blood	Staphylococcus epidermidis	Contaminant	Survived		Bacterial sepsis	Unknown	7	8	Discharged home	8
24	39	3600	3200	3	Male	Other facility	Yes	No	No	No		No	No		No	1	7	Yes	Positive	Blood	Escherichia coli	Pathogen	Died		Bacterial sepsis	Abdomen	4	4	Died in hospital	4
21	39	2000	2100	3	Female	Other facility	Yes	No	No	No	No	No	No	Yes	No	2	9	No	Negative				Survived		Non-bacterial sepsis	Chest	6	6	Discharged home	6
18	40	3600	3600	1	Male	This facility	Yes	Yes	Yes	Yes	No	No	No	Yes	No	5	9	Yes	Negative				Died		Other non-sepsis syndrome	Brain	2	2	Died in hospital	2
22	39	3000	3000	1	Male	This facility	Yes	No	No	No	No	No	No	Yes	No	2	9	Yes	Negative				Died		Non-bacterial sepsis	Chest	7	8	Died in hospital	8
38	39	3600	3700	2	Male	This facility	No	No	No	No	No	No	No	No	No	0	9	No	Negative				Survived		Non-bacterial sepsis	Unknown	7	7	Discharged home	7
25	40	3000	3000	1	Female	Other facility	No	No	No	No	No	No	Yes	No	No	1	9	No	Negative				Survived		Non-bacterial sepsis	Chest	19	24	Discharged home	24
20	38	2500	2400	0.6	Male	Other facility	No	No	No	No	No	No	No	Yes	No	1	9	Yes	Negative				Died		Other non-sepsis syndrome	Chest, infected spina bifida	2	2	Died in hospital	2
24	40	2500	2900	14	Female	Other facility	No	No	No	No		No	No		No	0	7		Negative						Non-bacterial sepsis	Abdomen	1	1		1
22	36	1900	1600	2	Female	This facility	No	No	No	No	No	No	No	Yes	No	1	9	No	Negative				Survived		Non-bacterial sepsis	Chest	14	14	Discharged home	14
21	40	3200	2715	2	Female	This facility	Yes	No	No	No	No	No	No	Yes	No	2	9	No	Negative				Survived		Non-bacterial sepsis	Chest	7	8	Discharged home	8
27	40	4000	4000	1	Male	This facility	No	No	No	No	No	No	No	Yes	No	1	9	No	Negative				Survived		Non-bacterial sepsis	Chest	7	8	Discharged home	8
25	42	2600	2355	2	Male	This facility	Yes	No	No	No	No	No	No	Yes	No	2	9	No	Negative				Survived		Non-bacterial sepsis	urinary bladder	6	7	Discharged home	7
29	40	4500	4100	2	Female	This facility	No	No	No	No	Yes	No	No	Yes	No	2	9	No	Negative				Survived		Non-bacterial sepsis	Chest	5	6	Discharged home	6
30	40	4300	4200	3	Female	This facility	Yes	No	No	No	Yes	No	No	Yes	No	3	9	No	Negative				Survived		Non-bacterial sepsis	Brain	7	4	Discharged home	4
21	39	4500	4300	6	Male	This facility	Yes	No	No	Yes	Yes	No	No	Yes	No	4	9	No	Negative				Survived		Non-bacterial sepsis	Umbilicus	7	7	Discharged home	7
29	39	3400	3050	2	Female	This facility	No	No	No	No	No	No	No	No	No	0	9	No	Negative				Survived		Non-bacterial sepsis	Chest	5	6	Discharged home	6
17	38	3500	2595	9	Female	Other facility	Yes	No	No	No	No	No	No	Yes	No	2	9	Yes	Positive	Blood	Staphylococcus aureus	Pathogen	Died		Bacterial sepsis	Skin	1	2	Died in hospital	2
32	39	3100	2440	6	Female	This facility	No	No	No	No	No	No	No	Yes	No	1	9	No	Negative				Survived		Non-bacterial sepsis	Umbilicus	8	8	Discharged home	8
32	28	1600	1600	0.04	Female	This facility		No	No	No	Yes	Yes	Yes	No	Yes	4	8	No	Positive	Blood	Bacillus spp	Contaminant	Survived		Non-bacterial sepsis	Chest	18	19	Discharged home	19
26	40	3800	3700	4	Female	This facility	No	No	No	No	Yes	No	No	Yes	No	2	9	No	Negative				Survived		Non-bacterial sepsis	Chest	5	6	Discharged home	6
20	38	4200	3255	3	Female	This facility	No	No	No	No	No	No	No	No	No	0	9	No	Negative				Survived		Non-bacterial sepsis	Abdomen,	7	8	Discharged home	8
31	38	3600	3060	3	Male	This facility	No	No	No	No	Yes	No	No	No	No	1	9	No	Negative				Survived		Non-bacterial sepsis	Chest	7	8	Discharged home	8
27	40	3400	2700	4	Male	Other facility	No	No	No	No	No	No	No	No	No	0	9	No	Negative				Survived		Non-bacterial sepsis		10	10	Discharged home	10
22	28	1500	1500	1	Female	Other facility	Yes	No	No	No	No	No	No	No	No	1	9	No	Negative				Survived		Non-bacterial sepsis	Chest	8	10	Discharged home	10
34	39	3500	3200	5	Female	This facility	Yes	No	No	No	No	No	No	No	No	1	9	No	Negative				Survived		Non-bacterial sepsis	Brain	14	14	Discharged home	14
28	38	3600	3500	2	Female	This facility	No	No	No	No	No	No	No	No	No	0	9	No	Negative				Survived		Non-bacterial sepsis	Chest	5	7	Discharged home	7
21	38	3100	2395	3	Male	This facility	No	No	No	No	No	No	No	Yes	No	1	9	No	Negative				Survived		Non-bacterial sepsis	Chest	7	8	Discharged home	8
25	38	2900	2700	2	Male	This facility	Yes	No	No	No	Yes	No	No	Yes	No	3	9	No	Positive	Blood	Klebsiella pneumoniae	Pathogen	Survived		Bacterial sepsis	Chest	21	21	Discharged home	21
26	32	1700	1700	0.25	Female	This facility	Yes	No	No	No	No	No	No	No	No	1	9	No	Negative				Survived		Non-bacterial sepsis	Chest	8	14	Discharged home	14
27	40	5000	5000	0.04	Female	This facility		No	No	No	Yes	No	No	No	No	1	8	No	Negative				Survived		Non-bacterial sepsis	Chest	7	8	Discharged home	8
17	34	2000	2300	30	Male	This facility	Yes	No	No	No	Yes	No	No	No	No	2	9	No	Negative				Survived		Non-bacterial sepsis	Chest	5	6	Discharged home	6
31	38	3100	2600	3	Male	Other facility	No	No	No	No	No	No	No	Yes	No	1	9	No	Negative				Survived		Non-bacterial sepsis	Unknown	5	5	Discharged home	5
26	38	3000	2800	1	Male	Other facility	Yes	Yes	Yes	No		No	No		No	3	7	No	Negative				Survived		Non-bacterial sepsis	Brain	7	7	Discharged home	7
21	39	3500	3400	2	Male	Other facility	No	No	No	No		No	No		No	0	7	No	Negative				Survived		Non-bacterial sepsis	Abdomen	5	6	Discharged home	6
24	40	2700	2600	2	Female	Other facility	Yes	No	No	No		No	No		No	1	7	No	Negative				Survived		Non-bacterial sepsis	Abdomen	6	7	Discharged home	7
16	36	3100	3300	3	Female	This facility	No	No	No	No	No	Yes	No	No	Yes	2	9	No	Negative				Survived		Non-bacterial sepsis	Chest	10	10	Discharged home	10
25	36	2100	2000	0.08	Male	This facility	Yes	No	No	No	No	No	No	No	No	1	9	No	Negative				Survived		Other non-sepsis syndrome	Unknown	5	5	Discharged home	5
20	40	3600	3600	1	Male	Other facility	Yes	No	No	No		No	Yes		Yes	3	7	Yes	Negative				Died		Other non-sepsis syndrome	Chest	1	1	Died in hospital	1
18	32	1200	1200	1	Female	Other facility	Yes	No	No	No	No	No	No	No	No	1	9	Yes	Negative				Died		Non-bacterial sepsis	Chest	3	3	Died in hospital	3
21	28	1400	1380	3	Male	Other facility	Yes	No	No	No	Yes	No	No	Yes	No	3	9	No	Negative				Survived		Non-bacterial sepsis	Chest	5	26	Discharged home	26
24	32	1200	1100	2	Female	Other facility	No	No	No	No	No	No	No	Yes	No	1	9	No	Negative				Survived		Non-bacterial sepsis	Chest	5	22	Discharged home	22
23	38	4000	3650	3	Male	Other facility	No	No	No	No	Yes	No	No	Yes	No	2	9	No	Negative				Survived		Non-bacterial sepsis	Chest	5	5	Discharged home	5
25	39	2700	2600	2	Female	Other facility	No	No	No	No	No	No	No	No	No	0	9	No	Negative				Survived		Non-bacterial sepsis	Unknown	6	6	Discharged home	6
32	33	1600	1450	7	Female	This facility	No	No	No	No	No	No	No	No	No	0	9	No	Negative				Survived		Non-bacterial sepsis	Chest	6	13	Discharged home	13
32	40	3300	3280	2	Male	This facility	No	No	No	No	No	No	No	No	No	0	9	No	Negative				Survived		Non-bacterial sepsis	Chest	6	6	Discharged home	6
		2500	2400	2	Female	Other facility	Yes	Yes	Yes	Yes	Yes	No	Yes	Yes	No	7	9	Yes	Negative				Died		Non-bacterial sepsis	Brain	1	1	Died in hospital	1
21	37	2800	2600	1	Female	This facility	No	No	No	No	No	No	No	No	No	0	9	No	Negative				Survived		Non-bacterial sepsis		5	6	Discharged home	6
32	34	2500	2450	2	Male	Other facility	No	No	No	No	Yes	No	No	No	No	1	9	No	Negative				Survived		Non-bacterial sepsis	Chest	5	5	Discharged home	5
19	30	1500	1500	2	Female	This facility	No	No	No	No	No	No	No	Yes	No	1	9	No	Negative				Survived		Non-bacterial sepsis	Chest	7	8	Discharged home	8
18	36	3200	3200	2	Male	Other facility	No	No	No	No	No	No	No	No	No	0	9	No	Negative				Survived		Non-bacterial sepsis	Abdomen	5	5	Discharged home	5
19	27	1200	1200	2	Female	This facility	Yes	No	No	No	No	No	Yes	No	No	2	9	Yes	Negative				Died		Non-bacterial sepsis	Chest,abdomen	3	6	Died in hospital	6
23	38	3500	3200	7	Male	Other facility	Yes	No	No	No	No	No	No	No	No	1	9	No	Negative				Survived		Non-bacterial sepsis	Uknown	8	8	Discharged home	8
21	27	1000	1000	5	Female	Other facility	Yes	No	No	No	No	No	No	No	No	1	9	No	Positive	Blood	Staphylococcus epidermidis	Contaminant	Survived		Bacterial sepsis	Chest	14	14	Discharged home	14
20	39	3200	3200	1	Male	This facility	No	No	No	No	No	No	No	No	No	0	9	No	Negative				Survived		Non-bacterial sepsis	Chest	6	6	Discharged home	6
28	42	4300	4300	0.25	Male	This facility	No	No	No	No	Yes	No	No	No	No	1	9	No	Negative				Survived		Non-bacterial sepsis	Chest	5	5	Discharged home	5
22	38	3100	3100	0.17	Male	This facility	No	No	No	No	No	No	No	No	No	0	9	No	Negative				Survived		Non-bacterial sepsis	Chest	5	6	Discharged home	6
22	39	3200	3200	1	Male	This facility	Yes	Yes	No	No	No	No	No	No	No	2	9	No	Negative				Survived		Non-bacterial sepsis	Brain	5	6	Discharged home	6
24	38	3000	2600	3	Female	Home	Yes	No	No	No	No	No	Yes	No	No	2	9	No	Positive	Blood	Micrococcus luteus	Contaminant	Survived		Non-bacterial sepsis	Chest	14	26	Discharged home	26
32	28	1300	1290	0.04	Male	This facility	Yes	No	No	No	Yes	No	No	No	No	2	9	No	Negative				Survived		Non-bacterial sepsis	Chest	6	7	Discharged home	7
23	38	3000	2800	8	Male	Other facility	No	No	No	No	No	No	No	Yes	No	1	9	No	Negative				Survived		Non-bacterial sepsis	Chest	5	5	Discharged home	5
30	39	3500	3200	2	Male	This facility	No	No	No	No	No	No	No	Yes	No	1	9	No	Negative				Survived		Non-bacterial sepsis	Chest	5	5	Discharged home	5
30	32	1900	1900	4	Male	This facility	No	No	No	No	No	No	No	No	No	0	9	No	Negative				Survived		Other non-sepsis syndrome	Chest	8	8	Discharged home	8
23	40	2900	3140	9	Female	Other facility	No	No	No	No	No	No	No	Yes	No	1	9	No	Positive	Blood	Staphylococcus aureus	Pathogen	Survived		Bacterial sepsis	Skin	10	10	Discharged home	10
18	34	2300	1950	4	Male	Other facility	Yes	Yes	No	No	No	Yes	No	No	Yes	4	9	No	Negative				Survived		Non-bacterial sepsis	Brain,umbiliccus	14	15	Discharged home	15
25	36	2400	2370	4	Female	This facility	No	No	No	No	No	No	No	Yes	No	1	9	No	Negative				Survived		Non-bacterial sepsis	Chest	7	8	Discharged home	8
25	36	2200	1800	4	Female	This facility	No	No	No	No	No	No	No	No	No	0	9	No	Negative				Survived		Non-bacterial sepsis	Chest	5	6	Discharged home	6
38	38	2000	1950	7	Female	This facility	No	No	No	No	No	No	No	Yes	No	1	9	No	Positive	Blood	Staphylococcus epidermidis	Contaminant	Survived		Bacterial sepsis	Unknown	10	5	Discharged home	5
32	39	3200	3100	2	Female	Other facility	No	No	No	No	No	No	No	Yes	No	1	9	No	Negative				Survived		Non-bacterial sepsis	Brain	5	5	Discharged home	5
25	40	4000	3900	2	Female	This facility	Yes	No	No	No	Yes	No	No	Yes	No	3	9	No	Positive	Blood	Acinetobacter baumannii	Pathogen	Survived		Bacterial sepsis	Chest	6	7	Discharged home	7
24	34	2500	2220	2	Male	This facility	No	No	No	No	No	No	No	No	No	0	9	No	Negative				Survived		Non-bacterial sepsis	Abdomen	5	5	Discharged home	5
23	34	1800	1650	3	Male	This facility	Yes	No	No	No	No	No	Yes	No	Yes	3	9	No	Positive	CSF	Klebsiella pneumoniae	Pathogen	Survived		Bacterial sepsis	Chest	7	14	Discharged home	14
20	34	1900	1800	2	Male	Other facility	Yes	No	No	No	No	No	Yes	No	No	2	9	No	Negative				Survived		Non-bacterial sepsis	Chest	12	14	Discharged home	14
29	41	3815	3785	3	Male	This facility	No	No	No	No	Yes	No	No	Yes	No	2	9	No	Negative				Survived		Non-bacterial sepsis	Unknown	5	6	Discharged home	6
20	28	1460	2030	56	Female	This facility	No	No	No	No	Yes	No	Yes	No	No	2	9	No	Negative				Survived		Non-bacterial sepsis	Chest	6	6	Discharged home	6
25	38	3400	2250	1	Female	Other facility	No	No	No	No	Yes	No	No	Yes	No	2	9	No	Negative				Survived		Non-bacterial sepsis	Unknown	6	6	Discharged home	6
23	39	2800	2000	13	Female	Other facility	Yes	No	No	No	No	No	No	No	No	1	9	No	Negative				Survived		Non-bacterial sepsis	Unknown	5	5	Discharged home	5
27	39	3100	4500	13	Female	Other facility	No	No	No	No	No	No	No	No	No	0	9	No	Negative				Survived		Non-bacterial sepsis	Skin	10	7	Discharged home	7
25	39	3500	3045	13	Female	This facility	No	No	No	No	Yes	Yes	Yes	No	No	3	9	Yes	Negative				Died		Other non-sepsis syndrome	Chest	2	3	Died in hospital	3
27	38	3000	3150	14	Male	Other facility	No	No	No	No	Yes	No	No	No	No	1	9	No	Negative				Survived		Non-bacterial sepsis	Umbilicus	5	5	Discharged home	5
39	33	1800	1790	0.04	Male	This facility	Yes	No	No	No	No	No	No	No	No	1	9	No	Positive	Blood	Klebesiella pneumoniae	Pathogen	Survived		Bacterial sepsis	Scalp surgical wound	2	2	Discharged home	2
26	40	3600	3570	0.17	Female	This facility	No	No	No	No	No	No	No	No	Yes	1	9	No	Negative				Survived		Non-bacterial sepsis	Chest	5	6	Discharged home	6
28	38	3200	2989	2	Male	Other facility	Yes	No	Yes	Yes	Yes	No	No	Yes	No	5	9	Yes	Negative				Died		Other non-sepsis syndrome	Chest,Brain	1	1	Died in hospital	1
18	36	2600	2360	2	Female	This facility	No	No	No	No	No	No	No	Yes	No	1	9	No	Negative				Survived		Non-bacterial sepsis	Chest	5	5	Discharged home	5
28	36	2900	1880	23	Male	Other facility	Yes	No	No	No	No	No	No	Yes	No	2	9	Yes	Negative				Died		Non-bacterial sepsis	Abdomen	1	1	Died in hospital	1
19	42	3300	3195	2	Male	Other facility	Yes	No	Yes	Yes	Yes	No	No	Yes	Yes	6	9	No	Negative				Survived		Non-bacterial sepsis	Chest	7	8	Discharged home	8
33	36	2700	2300	3	Male	This facility	No	No	No	No	No	No	Yes	No	Yes	2	9	No	Negative				Survived		Non-bacterial sepsis	Chest	6	6	Discharged home	6
22	38	2700	2120	9	Male	This facility	No	No	No	No	No	No	No	Yes	No	1	9	No	Positive	Blood	Acinetobacter baumannii	Pathogen	Survived		Bacterial sepsis	Umbilicus	10	10	Discharged home	10
18	38	3000	2765	2	Female	Other facility	Yes	Yes	No	No	Yes	No	No	Yes	Yes	5	9	No	Negative				Survived		Other non-sepsis syndrome	Brain	8	9	Discharged home	9
24	36	3000	2500	4	Female	This facility	No	No	No	No	No	No	No	Yes	No	1	9	No	Negative				Survived		Non-bacterial sepsis	Unknown	5	5	Discharged home	5
37	41	3100	2710	5	Male	Other facility	No	No	No	No	No	No	No	No	No	0	9	No	Negative				Survived		Non-bacterial sepsis	Umbilicus	7	7	Discharged home	7
19	38	3100	2925	2	Male	This facility	No	No	No	No	Yes	No	No		No	1	8	No	Negative				Survived		Non-bacterial sepsis	Chest	5	6	Discharged home	6
17	32	1445	1430	14	Female	This facility	No	No	No	No	No	No	No	Yes	No	1	9	No	Positive	Blood	Enterococcus faecium	Pathogen	Survived		Bacterial sepsis	Chest	5	5	Discharged home	5
19	37	2800	2000	3	Male	Other facility	No	No	No	No	No	No	No	No	No	0	9	No	Positive	Blood	Staphylococcus haemolyticus	Contaminant	Survived		Bacterial sepsis	Unknown	12	7	Discharged home	7
29	38	2400	2380	3	Female	This facility	No	No	No	No	No	No	No	No	No	0	9	No	Negative				Survived		Non-bacterial sepsis	Abdomen	6	6	Discharged home	6
32	36	3500	2890	2	Female	This facility	No	No	No	No	No	No	No	Yes	No	1	9	No	Negative				Survived		Non-bacterial sepsis	Unknown	5	5	Discharged home	5
34	38		2760	4	Female	Other facility	Yes	No	Yes	Yes	No	No	No	Yes	No	4	9	No	Negative				Survived		Non-bacterial sepsis	Umbilicus	5	5	Discharged home	5
21	34	1400	1435	5	Female	Other facility	No	No	No	No	No	No	No	Yes	No	1	9	No	Negative				Survived		Non-bacterial sepsis	Chest	5	13	Discharged home	13
18	33	1700	1650	0.08	Female	This facility	Yes	No	Yes	No	Yes	No	Yes	Yes	Yes	6	9	Yes	Negative				Died		Non-bacterial sepsis	Chest	1	1	Died in hospital	1
18	36	3700	2180	7	Female	Other facility	Yes	No	No	No	No	No	No	Yes	No	2	9	No	Negative				Survived		Non-bacterial sepsis	Chest	5	5	Discharged home	5
24	32	1600	1590	0.5	Female	This facility	No	No	No	No	Yes	No	No	No	No	1	9	No	Positive	Blood	Micrococcus spp	Contaminant	Survived		Non-bacterial sepsis	Chest	6	9	Discharged home	9
21	39	3600	2300	3	Male	Other facility	Yes	No	No	No	Yes	No	No	Yes	No	3	9	No	Negative				Survived		Non-bacterial sepsis	Chest	5	5	Discharged home	5
20	38	3500	3290	3	Female	This facility	No	No	No	No	No	No	No	Yes	No	1	9	No	Negative				Survived		Non-bacterial sepsis	Chest	10	11	Discharged home	11
26	35	2000	1885	9	Male	This facility	No	No	No	No	No	No	No	No	No	0	9	No	Negative				Survived		Non-bacterial sepsis	Chest	5	6	Discharged home	6
25	37	3100	2845	3	Male	Other facility	No	No	No	No	No	No	No	Yes	No	1	9	No	Positive	Blood	Staphylococcus hominis	Contaminant	Survived		Bacterial sepsis	Umbilicus	14	14	Discharged home	14
26	40	3000	2600	3	Female	This facility	No	No	No	No	No	No	No	Yes	No	1	9	No	Negative				Survived		Non-bacterial sepsis	Unknown	5	6	Discharged home	6
36	36	3800	2810	3	Male	Other facility	Yes	No	Yes	No	Yes	No	No	Yes	No	4	9	Yes	Positive	Blood	Micrococcus spp	Contaminant	Died		Bacterial sepsis	Abdomen	2	2	Died in hospital	2
25	39	2800	2600	3	Male	Other facility	No	No	No	No	Yes	No	No	Yes	No	2	9	No	Negative				Survived		Non-bacterial sepsis	Chest	5	7	Discharged home	7
22	28	1750	1700	1	Male	This facility	Yes	No	No	Yes	No	No	Yes	No	No	3	9	No	Positive	Blood	Streptococcus agalactiae	Pathogen	Survived		Bacterial sepsis	Chest	7	7	Discharged home	7
23	37	3100	3000	2	Male	Other facility	Yes	No	Yes	Yes	No	No	Yes	No	No	4	9	No	Negative				Survived		Non-bacterial sepsis	Chest	7	7	Discharged home	7
29	25	910	1700	93	Female	This facility	Yes	No	No	No	No	No	Yes	No	No	2	9	No	Positive	Both	Blood: Staphylococcus haemolyticus; CSF: gram-negative diplococci	Pathogen	Survived		Bacterial sepsis	Brain	26	28	Discharged home	28
32	36	3700	3200	2	Male	Other facility	No	No	No	No	No	No	No	Yes	No	1	9	No	Negative				Survived		Non-bacterial sepsis	Chest	6	6	Discharged home	6
18	39	3100	3000	1	Female	Other facility	Yes	Yes	No	Yes	No	No	No	Yes	No	4	9	No	Negative				Survived		Non-bacterial sepsis	Brain	10	11	Discharged home	11
25	38	2700	2545	2	Male	This facility	No	No	No	No	Yes	No	No	Yes	No	2	9	No	Negative				Survived		Non-bacterial sepsis	Unknown	5	5	Discharged home	5
25	39	3400	3100	1	Male	This facility	No	No	No	No	No	No	No	Yes	No	1	9	No	Negative				Survived		Non-bacterial sepsis	Unknown	6	6	Discharged home	6
29	37	3200	3175	6	Male	This facility	Yes	No	No	No	No	No	No	No	No	1	9	No	Negative				Survived		Non-bacterial sepsis	Chest	5	5	Discharged home	5
22	38	3300	3085	2	Female	This facility	No	No	No	No	Yes	No	No	No	No	1	9	No	Negative				Survived		Other non-sepsis syndrome		5	5	Discharged home	5
37	37	3700	3500	6	Male	This facility	Yes	No	Yes	Yes	No	No	No	No	No	3	9	Yes	Negative				Died		Non-bacterial sepsis	Brain	1	1	Died in hospital	1
22	38	2500	1965	10	Male	Other facility	Yes	No	No	No	No	No	No	No	No	1	9	No	Negative				Survived		Non-bacterial sepsis	Brain	7	7	Discharged home	7
24	29	1300	1590	34	Female	This facility	Yes	No	No	No	Yes	No	No	No	No	2	9	No	Negative				Survived		Non-bacterial sepsis	Chest	5	6	Discharged home	6
26	39	3800	3600	2	Male	This facility	No	No	No	No	Yes	No	No	No	No	1	9	No	Negative				Survived		Non-bacterial sepsis	Chest	5	5	Discharged home	5
25	38	3300	2830	3	Male	This facility	No	No	No	No	Yes	No	No	No	No	1	9	No	Negative				Survived		Non-bacterial sepsis	Unknown	5	5	Discharged home	5
31	33	2000	1790	6	Male	This facility	No	No	No	No	No	No	No	No	No	0	9	No	Negative				Survived		Non-bacterial sepsis	Brain	5	7	Discharged home	7
23	38	2500	2010	3	Female	This facility	No	No	No	No	No	No	No	No	No	0	9	No	Negative				Survived		Non-bacterial sepsis	Chest	1	1	Discharged home	1
26	37		3145	0.25	Female	Other facility	Yes	Yes	Yes	No	Yes	No	No	No	No	4	9	No	Negative				Survived		Non-bacterial sepsis	Brain	7	7	Discharged home	7
26	40	3300	3200	12	Male	Other facility	Yes	No	Yes	No	No	No	No	Yes	No	3	9	No	Negative				Survived		Non-bacterial sepsis	Abdomen	6	6	Discharged home	6
18	37		2665	4	Female	Home	Yes	Yes	No	No	Yes	No	No	No	No	3	9	Yes	Negative				Died		Non-bacterial sepsis	Brain	2	2	Died in hospital	2
20	38	3400	2475	10	Male	Other facility	No	No	No	No	No	No	No	No	No	0	9	No	Negative				Survived		Non-bacterial sepsis	Umbilicus	7	7	Discharged home	7
14	37	2800	2610	3	Male	This facility	Yes	No	Yes	Yes	No	No	No	Yes	No	4	9	No	Negative				Survived		Non-bacterial sepsis	Chest	8	9	Discharged home	9
21	38		1800	10	Female	Other facility	Yes	Yes	No	No	Yes	No	Yes	No	No	4	9	No	Negative				Survived		Non-bacterial sepsis	Abdomen	3	3	Discharged home	3
30	36		3030	6	Female	Other facility	Yes	Yes	No	No	No	No	No	No	No	2	9	No	Negative				Survived		Non-bacterial sepsis	Brain	12	12	Discharged home	12
26	32	1400	1330	2	Female	This facility	Yes	No	No	No	No	No	No	Yes	No	2	9	No	Negative				Survived		Non-bacterial sepsis	Abdomen	8	8	Discharged home	8
22	35	2000	1800	2	Female	This facility	No	No	No	No	No	No	No	Yes	No	1	9	No	Negative				Survived		Other non-sepsis syndrome		5	5	Discharged home	5
33	38	3100	2920	3	Male	This facility	No	No	No	No	No	No	No	Yes	No	1	9	No	Negative				Survived		Non-bacterial sepsis	Chest	5	5	Discharged home	5
31	39	2600	1800	12	Male	This facility	No	Yes	No	No	Yes	No	Yes	No	Yes	4	9	Yes	Positive	Blood	Corynebacterium spp	Contaminant	Died		Bacterial sepsis	Meningitis	5	5	Died in hospital	5
22	38	2700	2600	2	Male	Other facility	No	No	No	No	No	No	No	Yes	No	1	9	No	Negative				Survived		Non-bacterial sepsis	Spina bifida	14	19	Discharged home	19
35	38	2900	2550	3	Male	This facility	Yes	Yes	No	No	No	No	No	No	No	2	9	No	Negative				Survived		Other non-sepsis syndrome	Meningitis, low glucose	5	5	Discharged home	5
20	38	2600	2500	1	Female	Other facility	Yes	Yes	Yes	No	Yes	No	No	Yes	No	5	9	No	Positive	Blood	Klebsiella pneumoniae	Pathogen	Survived		Bacterial sepsis	Meningitis	23	18	Discharged home	18
33	37	3400	2500	5	Female	This facility	Yes	No	Yes	Yes	Yes	Yes	Yes	Yes	Yes	8	9	Yes	Negative				Died		Other non-sepsis syndrome	Chest	1	1	Died in hospital	1
30	38	3200	2970	3	Male	Other facility	Yes	Yes	No	No	Yes	Yes	Yes	No	No	5	9	No	Positive	Blood	Staphylococcus epidermidis	Contaminant	Survived		Bacterial sepsis	Brain	7	7	Discharged home	7
22	36	2500	1540	25	Male	Other facility	Yes	No	Yes	Yes	No	No	No	No	No	3	9	No	Negative				Survived		Non-bacterial sepsis	Chest	6	6	Discharged home	6
24	39	3300	3230	0.7	Female	Other facility	Yes	No	No	No	Yes	No	Yes	Yes	No	4	9	No	Negative				Survived		Other non-sepsis syndrome	Chest	11	53	Discharged home	53
34	36	2100	1945	1	Female	Other facility	Yes	No	No	No	No	No	No	No	No	1	9	No	Negative				Survived		Other non-sepsis syndrome	Brain	7	7	Discharged home	7
24	35	2020	1770	10	Male	This facility	Yes	Yes	Yes	Yes	No	No	No	No	Yes	5	9	No	Positive	Blood	CoNS	Contaminant	Survived		Other non-sepsis syndrome	Brain	10	10	Discharged home	10
29	37	3800	3625	2	Male	This facility	No	No	No	No	Yes	No	No	No	No	1	9	No	Positive	Blood	Staphylococcus epidermidis	Contaminant	Survived		Non-bacterial sepsis	Umbilicus	5	5	Discharged home	5
25	37		2725	10	Male	Home	Yes	No	No	No	No	No	No	Yes	No	2	9	No	Negative				Survived		Non-bacterial sepsis	Umbilicus	5	5	Discharged home	5
27	34	2155	2100	0.12	Female	Other facility	Yes	No	Yes	No	No	No	No	No	No	2	9	Yes	Negative				Died		Non-bacterial sepsis	Skin	1	1	Died in hospital	1
16	38	2500	2300	2	Male	Other facility	Yes	Yes	No	No	No	No	No	No	Yes	3	9	Yes	Negative				Died		Other non-sepsis syndrome	Chest	1	1	Died in hospital	1
27	38	3000	2660	3	Male	This facility	No	No	No	No	No	No	No	Yes	No	1	9	No	Negative				Survived		Non-bacterial sepsis	Abdomen	5	5	Discharged home	5
26	38	3000	2765	2	Female	This facility	No	No	No	No	No	No	No	No	No	0	9	No	Positive	Blood	Staphylococcus epidermidis	Contaminant	Survived		Non-bacterial sepsis	Umbilicus	10	5	Discharged home	5
22	38	2600	2800	13	Male	Other facility	No	No	No	No	No	No	No	Yes	No	1	9	No	Positive	Blood	Corynebacterium bovis	Contaminant	Survived		Non-bacterial sepsis	Skin	10	10	Discharged home	10
24	39	3500	3200	2	Male	This facility	No	No	No	No	No	No	No	Yes	No	1	9	No	Negative				Survived		Non-bacterial sepsis	Chest	7	7	Discharged home	7
21	30	1400	1385	3	Male	Other facility	Yes	No	No	No	No	No	Yes	Yes	No	3	9	No	Positive	Blood	Acinetobacter baumannii	Pathogen	Survived		Bacterial sepsis	Chest	17	17	Discharged home	17
19	36	2700	2800	10	Female	Other facility	Yes	No	No	No	No	No	No	No	No	1	9	No	Negative				Survived		Other non-sepsis syndrome	Abdomen	19	19	Discharged home	19
25	35	2600	2340	14	Male	Other facility	Yes	No	No	No	No	No	No	No	No	1	9	Yes	Positive	Blood	Klebsiella pneumoniae	Pathogen	Died		Bacterial sepsis	Abdomen	7	7	Died in hospital	7
24	40	3600	3300	1	Male	This facility	Yes	No	No	No	No	No	No	No	No	1	9	No	Negative				Survived		Non-bacterial sepsis	Abdomen	5	5	Discharged home	5
14	35		2550	17	Male	Home	No	No	No	No	No	No	No	No	No	0	9	No	Negative				Survived		Non-bacterial sepsis	Adductor longus muscle	10	10	Discharged home	10
25	37	2700	2300	19	Male	Other facility	Yes	No	No	No	Yes	No	No	No	No	2	9	No	Negative				Survived		Non-bacterial sepsis	Abdomen	5	5	Discharged home	5
22	38	2800	2650	2	Female	This facility	No	No	No	No	Yes	No	No	Yes	No	2	9	No	Positive	Blood	Staphylococcus epidermidis	Contaminant	Survived		Non-bacterial sepsis	Umbilicus	5	5	Discharged home	5
29	40	3100	2925	9	Male	Home	Yes	No	No	No	No	No	No	No	No	1	9	No	Negative				Survived		Non-bacterial sepsis	Brain	5	5	Discharged home	5
19	38	3100	2600	3	Male	Other facility	Yes	No	No	No	Yes	No	No	Yes	No	3	9	No	Positive	Blood	Staphylococcus epidermidis	Contaminant	Survived		Other non-sepsis syndrome	Brain	10	7	Discharged home	7
26	38	3000	3530	22	Female	This facility	Yes	No	No	No	No	Yes	No	No	No	2	9	No	Negative				Survived		Non-bacterial sepsis	Brain	7	7	Discharged home	7
18	36	3200	2960	0.17	Male	Other facility	Yes	Yes	Yes	Yes	Yes	No	Yes	Yes	No	7	9	No	Negative				Survived		Other non-sepsis syndrome	Brain	10	10	Discharged home	10
30	36	2800	2755	16	Female	Other facility	No	No	No	No	No	No	No	No	No	0	9	No	Negative				Survived		Non-bacterial sepsis	Chest	9	4	Discharged home	4
27	37	3400	3290	1	Male	Other facility	Yes	No	No	No	Yes	No	No	No	No	2	9	No	Negative				Survived		Non-bacterial sepsis	Brain	14	14	Discharged home	14
26	25	1070	1000	4	Female	This facility	No	No	No	No	No	No	No	No	No	0	9	No	Negative				Survived		Non-bacterial sepsis	Chest	10	46	Discharged home	46
29	40	3200	3100	2	Female	This facility	No	Yes	Yes	Yes	No	No	No	Yes	No	4	9	No	Negative				Survived		Other non-sepsis syndrome	Brain	7	7	Discharged home	7
26	38	2750	2700	1	Male	Other facility	Yes	No	No	No	Yes	No	No	Yes	No	3	9	No	Negative				Survived		Other non-sepsis syndrome	Chest	7	7	Discharged home	7
22	37	2700	2500	2	Male	Other facility	Yes	Yes	No	No	No	Yes	No	No	Yes	4	9	No	Negative				Survived		Non-bacterial sepsis	Brain	13	13	Discharged home	13
29	30	1650	1600	2	Female	This facility	No	No	No	No	Yes	No	Yes	Yes	No	3	9	No	Positive	Blood	Staphylococcus aureus	Pathogen	Survived		Bacterial sepsis	Chest	15	10	Discharged home	10
18	28	1600	1500	3	Male	Other facility	No	No	Yes	No	No	No	No	Yes	No	2	9	No	Negative				Survived		Non-bacterial sepsis	Umbilicus	14	14	Discharged home	14
40	31	1930	1860	2	Female	This facility	No	No	No	No	No	No	No	No	No	0	9	No	Negative				Survived		Non-bacterial sepsis	Chest	8	8	Discharged home	8
30	38	2500	2400	2	Male	Other facility	Yes	No	No	No	No	No	No	No	No	1	9	Yes	Negative				Died		Non-bacterial sepsis	Infected spina bifida	3	3	Died in hospital	3
31	37	2500	2200	5	Male	Other facility	Yes	No	No	No	No	No	No	No	No	1	9	No	Negative				Survived		Non-bacterial sepsis	Brain	10	10	Discharged home	10
27	34	2200	2150	1	Male	This facility	Yes	No	No	No	No	No	No	No	No	1	9	No	Negative				Survived		Non-bacterial sepsis	Chest	10	10	Discharged home	10
22	28	1200	1160	13	Female	This facility	Yes	No	No	No	No	No	No	Yes	No	2	9	No	Negative				Survived		Non-bacterial sepsis	Brain	16	19	Discharged home	19
19	38	2900	3615	22	Male	Other facility	No	No	No	No	No	No	Yes	No	No	1	9	No	Positive	Blood	Staphylococcus haemolyticus	Contaminant	Survived		Bacterial sepsis	Chest	21	14	Discharged home	14
36	39	3800	3600	5	Male	Other facility	Yes	No	No	No	No	No	No	No	No	1	9	No	Negative				Survived		Non-bacterial sepsis	Chest	7	7	Discharged home	7
23	39	3900	3800	1	Female	This facility	No	No	No	No	No	No	No	Yes	No	1	9	No	Negative				Survived		Non-bacterial sepsis	Chest	7	7	Discharged home	7
27	38	2000	1780	8	Female	Other facility	No	No	No	No	Yes	No	No	No	No	1	9	No	Negative				Survived		Other non-sepsis syndrome	Chest	8	28	Discharged home	28
27	38	2900	3060	16	Female	Other facility	Yes	No	No	No	Yes	Yes	No	Yes	No	4	9	No	Negative				Survived		Non-bacterial sepsis	Chest	5	5	Discharged home	5
23	38	3500	4000	16	Male	Other facility	No	No	No	No	No	No	No	No	No	0	9	No	Negative				Survived		Non-bacterial sepsis	Umbilicus	10	10	Discharged home	10
31	40	3000	2745	1	Male	This facility	Yes	No	No	No	No	No	No	Yes	No	2	9	No	Negative				Survived		Non-bacterial sepsis	Brain	5	5	Discharged home	5
25	38	3700	3000	5	Male	Other facility	Yes	No	No	No	No	No	No	No	No	1	9	No	Negative				Survived		Non-bacterial sepsis	Brain	7	7	Discharged home	7
25	37	3500	4085	29	Female	Other facility	No	No	No	No	Yes	No	No	No	No	1	9	No	Negative				Survived		Non-bacterial sepsis	Chest	6	6	Discharged home	6
35	38	3300	3000	2	Female	Other facility	Yes	No	No	No	No	No	Yes	No	No	2	9	No	Negative				Survived		Non-bacterial sepsis	Chest	6	6	Discharged home	6
37	37	2700	2500	4	Female	Other facility	No	No	No	No	Yes	No	No	No	No	1	9	No	Negative				Survived		Non-bacterial sepsis	Brain	8	9	Discharged home	9
25	40	4200	4400	23	Male	Other facility	No	No	No	No	No	No	No	Yes	No	1	9	No	Negative				Survived		Bacterial sepsis	Breast (Pus positive staphylococcus aureus)	7	7	Discharged home	7
19	32	1300	1170	23	Male	Other facility	No	No	No	No	No	No	No	No	No	0	9	No	Positive	Blood	Bacillus spp	Contaminant	Survived		Bacterial sepsis	Chest	7	14	Discharged home	14
23	37	2500	2410	3	Female	Other facility	Yes	No	No	No	No	No	No	No	No	1	9	No	Negative				Survived		Other non-sepsis syndrome	Brain	5	5	Discharged home	5
31	38	3800	3200	3	Male	Other facility	No	No	No	No	No	No	No	No	No	0	9	No	Negative				Survived		Non-bacterial sepsis	Abdomen	7	7	Discharged home	7
30	37	2300	2130	2	Female	Other facility	Yes	No	No	No	No	No	No	No	No	1	9	No	Negative				Survived		Non-bacterial sepsis	Chest	21	21	Discharged home	21
31	32	2100	1850	27	Female	Other facility	No	No	No	No	Yes	No	No	No	No	1	9	No	Negative				Survived		Non-bacterial sepsis	Brain	7	7	Discharged home	7
27	40	4400	4000	2	Male	Other facility	Yes	No	No	No	No	No	No	No	No	1	9	No	Negative				Survived		Non-bacterial sepsis	Chest	6	6	Discharged home	6
27	38	3600	3220	3	Male	This facility	No	No	No	No	No	No	No	Yes	No	1	9	No	Negative				Survived		Non-bacterial sepsis	Brain	6	6	Discharged home	6
17	39	3900	3495	2	Male	This facility	No	No	No	No	Yes	No	No	Yes	No	2	9	No	Positive	Blood	Enterococcus faecium	Pathogen	Survived		Bacterial sepsis	Chest	14	14	Discharged home	14
24	34	2000	1900	4	Female	This facility	Yes	No	No	No	No	No	No	Yes	No	2	9	No	Negative				Survived		Non-bacterial sepsis	Chest	8	8	Discharged home	8
27	38	3000	2660	3	Male	This facility	Yes	Yes	No	No	Yes	No	No	Yes	No	4	9	No	Negative				Survived		Other non-sepsis syndrome	Brain	7	8	Discharged home	8
20	40	3200	3000	1	Female	Other facility	Yes	No	No	No	No	No	No	Yes	No	2	9	No	Negative				Survived		Other non-sepsis syndrome	Brain	8	8	Discharged home	8
18	37	2700	2500	4	Female	This facility	Yes	No	No	No	No	No	No	Yes	No	2	9	No	Positive	Blood	Enterococcus faecium	Pathogen	Survived		Bacterial sepsis	Chest	10	10	Discharged home	10
27	38	2500	2260	4	Female	This facility	Yes	No	No	No	No	No	No	Yes	No	2	9	No	Negative				Survived		Non-bacterial sepsis	Abdomen	6	6	Discharged home	6
37	38	3500	2690	3	Male	Other facility	No	No	No	No	No	No	No	No	No	0	9	No	Negative				Survived		Non-bacterial sepsis	Abdomen	8	8	Discharged home	8
20	36	2500	2300	2	Male	Other facility	Yes	Yes	No	No	No	No	No	Yes	No	3	9	No	Negative				Survived		Other non-sepsis syndrome	Brain	10	10	Discharged home	10
28	38	2600	2605	12	Male	Other facility	No	No	No	No	No	No	Yes	Yes	No	2	9	No	Negative				Survived		Non-bacterial sepsis	Chest	8	8	Discharged home	8
16	31	1380	1145	4	Male	This facility	Yes	No	No	No	Yes	No	Yes	No	No	3	9	No	Positive	Blood	Staphylococcus aureus	Pathogen	Survived		Bacterial sepsis	Chest	17	27	Discharged home	27
24	36	2100	3000	24	Male	Other facility	No	No	No	No	No	No	No	No	No	0	9	No	Positive	Blood	Pantoea calida	Pathogen	Survived		Bacterial sepsis	Abdomen	11	11	Discharged home	11
21	37	3500	3000	4	Female	Other facility	No	No	No	No	No	No	No	Yes	No	1	9	No	Negative				Survived		Non-bacterial sepsis	Abdomen	7	8	Discharged home	8
26	37	2800	2500	4	Female	Other facility	Yes	No	No	No	No	No	No	Yes	No	2	9	No	Positive	Blood	Pantoea calida	Pathogen	Survived		Bacterial sepsis	Brain	10	10	Discharged home	10
19	37	2500	2400	22	Male	Home	No	No	No	No	Yes	No	No	No	Yes	2	9	No	Negative				Survived		Non-bacterial sepsis	Chest	6	6	Discharged home	6
30	42	5200	4715	3	Male	Other facility	No	No	No	No	No	No	No	No	No	0	9	No	Negative				Survived		Non-bacterial sepsis	Chest	6	6	Discharged home	6
33	37	2495	2240	4	Male	This facility	No	No	No	No	No	No	No	No	No	0	9	No	Negative				Survived		Other non-sepsis syndrome	Brain	6	6	Discharged home	6
21	38	3300	3210	3	Female	This facility	Yes	No	No	No	No	No	No	Yes	No	2	9	No	Negative				Survived		Non-bacterial sepsis	Umbilicus	6	6	Discharged home	6
21	40	2500	3700	35	Female	Other facility	No	No	No	No	No	No	Yes	No	No	1	9	No	Negative				Survived		Non-bacterial sepsis	Chest	8	8	Discharged home	8
25	40	2500	2650	21	Female	Other facility	No	No	No	No	No	No	0	No	No	0	9	No	Negative				Survived		Non-bacterial sepsis	Skin	9	6	Discharged home	6
26	38	4000	5000	53	Male	Other facility	No	No	No	No	No	No	0	No	No	0	9	No	Negative				Survived		Non-bacterial sepsis	Unsure	7	7	Discharged home	7
18	38	2500	5000	68	Female	Other facility	No	No	No	No	No	No	No	No	Yes	1	9	No	Positive	Blood	Corynebacterium spp	Contaminant	Survived		Non-bacterial sepsis	Chest	6	7	Discharged home	7
35	40	3500	4200	21	Female	Other facility	No	No	No	No	No	No	No	No	No	0	9	No	Negative				Survived		Non-bacterial sepsis	Chest	6	6	Discharged home	6
37	40	2300	4100	57	Male	Other facility	No	No	No	No	Yes	No	No	No	No	1	9	No	Negative				Survived		Non-bacterial sepsis	Abdomen	6	6	Discharged home	6
19	38		2900	45	Male	Other facility	Yes	No	No	No	No	No	No	Yes	No	2	9	No	Negative				Survived		Non-bacterial sepsis	Chest	5	7	Discharged home	7
35	40	4600	4800	14	Male	This facility	Yes	No	No	No	No	No	No	No	No	1	9	No	Negative				Survived		Non-bacterial sepsis	Unsure	5	5	Discharged home	5
17	38	3200	3500	23	Male	Other facility	Yes	No	No	No	Yes	Yes	Yes	No	No	4	9	No	Negative				Survived		Non-bacterial sepsis	Chest	5	6	Discharged home	6
23	38	2900	3400	21	Male	Other facility	No	No	No	No	No	No	No	No	No	0	9	No	Negative				Survived		Non-bacterial sepsis	Skin, Umbilicus	7	8	Discharged home	8
17	39		3200	20	Male	Other facility	No	No	No	No	No	Yes	No	No	No	1	9	No	Negative				Survived		Non-bacterial sepsis	Chest	5	6	Discharged home	6
32	28	1500	2700	60	Male	Other facility	No	No	Yes	No	No	No	No	No	No	1	9	No	Positive	Blood	CoNS	Contaminant	Survived		Other non-sepsis syndrome	Chest	10	10	Discharged home	10
35	38	3800	4000	47	Female	Other facility	No	No	No	No	No	Yes	No	No	No	1	9	No	Negative				Survived		Non-bacterial sepsis	Chest	5	5	Discharged home	5
29	38	3500	3700	19	Male	Other facility	No	No	No	No	Yes	No	No	No	Yes	2	9	No	Negative				Survived		Non-bacterial sepsis	Chest	5	5	Discharged home	5
36	40	4500	3400	17	Male	Other facility	No	No	No	No	No	No	No	Yes	No	1	9	No	Positive	Blood	Staphylococcus epidermidis	Contaminant	Survived		Bacterial sepsis	Skin	30	33	Discharged home	33
18	40	3100	3500	27	Female	Other facility	No	No	No	No	No	No	No	No	No	0	9	No	Negative				Survived		Non-bacterial sepsis	Abdomen	10	5	Discharged home	5
23	40	4400	6000	29	Male	Other facility	No	No	No	No	Yes	No	No	No	No	1	9	No	Negative				Survived		Non-bacterial sepsis	Abdomen	5	5	Discharged home	5
26	40	2700	6000	61	Female	Other facility	No	No	No	No	No	No	No	No	No	0	9	No	Negative				Survived		Non-bacterial sepsis	Abdomen	5	5	Discharged home	5
23	38	3800	4200	19	Male	Other facility	No	No	No	No	No	No	No	No	No	0	9	No	Positive	Blood	Staphylococcus epidermidis	Contaminant	Survived		Non-bacterial sepsis	Abdomen	10	10	Discharged home	10
			2800	13	Female	Other facility	No	No	No	No	No	Yes	Yes	No	No	2	9	Yes	Negative				Died		Non-bacterial sepsis	Chest	2	3	Died in hospital	3
20	40	2200	2470	14	Female	Other facility	No	No	No	No	No	No	No	No	No	0	9	No	Positive	Blood	(1) CoNS (2) Streptococcus spp	Contaminant	Survived		Bacterial sepsis	Abdomen	4	4	Discharged home	4
34	38	3500	3825	20	Male	Other facility	Yes	No	No	No	Yes	No	No	No	No	2	9	No	Negative				Survived		Non-bacterial sepsis	Brain	10	11	Discharged home	11
28	38	2800	3900	20	Female	Other facility	Yes	No	Yes	No	No	No	No	No	No	2	9	No	Positive	Blood	CoNS	Contaminant	Survived		Non-bacterial sepsis	Chest	5	6	Discharged home	6
22	38		2275	26	Female	Other facility	No	No	No	No	No	No	No	No	No	0	9	No	Negative				Survived		Non-bacterial sepsis	Chest	6	6	Discharged home	6
			3700	45	Female	Home	No	No	No	No	No	No	No	Yes	No	1	9	No	Negative				Survived		Non-bacterial sepsis	Chest	9	12	Discharged home	12
22	42	3000	6000	77	Male	Other facility	No	No	No	No	No	No	No	No	No	0	9	No	Negative				Survived		Non-bacterial sepsis	Chest	5	5	Discharged home	5
32	40	3200	4000	23	Male	Other facility	No	No	No	No	Yes	Yes	No	No	No	2	9	No	Negative				Survived		Non-bacterial sepsis	Abdomen	10	10	Discharged home	10
29	38	2900	4100	35	Male	Other facility	No	No	No	No	No	No	No	No	No	0	9	No	Negative				Survived		Non-bacterial sepsis	Chest	10	11	Discharged home	11
32	38	3200	4400	24	Male	This facility	No	No	No	No	No	No	No	No	No	0	9	No	Negative				Survived		Non-bacterial sepsis	Abdomen	5	5	Discharged home	5
28	39	3100	4000	39	Female	This facility	No	No	No	No	No	No	No	No	No	0	9	No	Negative				Survived		Non-bacterial sepsis	Chest	6	6	Discharged home	6
18	38	3100	5000	60	Male	Other facility	No	No	No	No	Yes	No	Yes	Yes	No	3	9	No	Negative				Survived		Non-bacterial sepsis	Brain	7	8	Discharged home	8
30	36	1900	1700	49	Female	Other facility	No	No	No	No		No	No	Yes	No	1	8	No	Negative				Survived		Non-bacterial sepsis	Abdomen	6	6	Discharged home	6
34	34	2000	2900	30	Female	Other facility	No	No	No	No	No	Yes	No	Yes	Yes	3	9	No	Positive	Blood	Staphylococcus aureus	Pathogen	Survived		Bacterial sepsis	Chest	18	18	Discharged home	18
27	39		4000	42	Male	Other facility	Yes	No	No	No	Yes	No	No	Yes	No	3	9	No	Negative				Survived		Non-bacterial sepsis	Chest	10	10	Discharged home	10
20	39	2500	3500	16	Female	Other facility	Yes	No	No	No	Yes	No	No	No	No	2	9	No	Negative				Survived		Non-bacterial sepsis	Chest	7	8	Discharged home	8
24	38	3000	4500	21	Female	Other facility	No	No	No	No	No	No	No	No	No	0	9	No	Negative				Survived		Non-bacterial sepsis	Chest	7	7	Discharged home	7
19	40	3200	4500	23	Female	This facility	No	No	Yes	No	No	Yes	No	Yes	No	3	9	No	Negative				Survived		Non-bacterial sepsis	Chest	7	7	Discharged home	7
34	39	2300	2100	33	Female	Other facility	Yes	No	No	No	Yes	No	Yes	No	No	3	9	No	Positive	Blood	Staphylococcus aureus	Pathogen	Survived		Bacterial sepsis	Chest	21	22	Discharged home	22
16	39	3800	3900	60	Male	Other facility	No	No	No	No	No	No	No	No	No	0	9	No	Negative				Survived		Non-bacterial sepsis	Abdomen	8	13	Discharged home	13
21	39	2900	5000	47	Male	Other facility	Yes	Yes	Yes	Yes	Yes	Yes	Yes	No	Yes	8	9	Yes	Positive	Blood	Streptococcus pneumoniae	Pathogen	Died		Bacterial sepsis	Brain,chest	1	1	Died in hospital	1
22	39	3500	6300	48	Male	Other facility	No	No	No	No	No	No	No	No	No	0	9	No	Negative				Survived		Non-bacterial sepsis	Chest	7	3	Discharged home	3
18	30	1500	1500	27	Female	Home	No	No	No	No	Yes	No	No	Yes	No	2	9	No	Negative				Survived		Other non-sepsis syndrome	Chest	5	19	Discharged home	19
21	38	3000	5000	30	Female	Other facility	No	No	No	No	No	No	No	No	No	0	9	No	Negative				Survived		Non-bacterial sepsis	Chest	10	5	Discharged home	5
31	40	4500	5300	26	Female	Other facility	No	No	No	No	No	Yes	No	No	No	1	9	No	Negative				Survived		Non-bacterial sepsis	Chest	5	8	Discharged home	8
30	37	3000	2600	15	Female	This facility	No	No	No	No	No	No	No	No	No	0	9	No	Negative				Survived		Non-bacterial sepsis	Abdomen	5	5	Discharged home	5
28	40	3900	4700	16	Male	Other facility	Yes	No	No	No	Yes	No	No	No	No	2	9	No	Negative				Survived		Non-bacterial sepsis	Chest, umbilicus	10	12	Discharged home	12
24	40	3500	5600	73	Female	Other facility	No	No	No	No	Yes	No	Yes	Yes	No	3	9	No	Negative				Survived		Non-bacterial sepsis	Chest	12	7	Discharged home	7
32	40	2700	4100	29	Female	Other facility	No	No	No	No	Yes	No	No	No	No	1	9	No	Positive	Blood	Micrococcus spp	Contaminant	Survived		Bacterial sepsis	Chest	6	6	Discharged home	6
21	40	3400	3000	60	Male	Other facility	Yes	No	No	No	No	No	No	No	No	1	9	No	Negative				Survived		Non-bacterial sepsis	Abdomen	21	21	Discharged home	21
36	39	2500	3000	65	Male	Other facility	No	No	No	No	No	No	No	No	No	0	9	No	Negative				Survived		Non-bacterial sepsis	Abdomen	5	5	Discharged home	5
28	38	2600	3500	33	Male	Other facility	Yes	No	No	No	Yes	No	No	No	No	2	9	No	Negative				Survived		Non-bacterial sepsis	Chest	5	5	Discharged home	5
27	40	2000	4000	17	Male	Other facility	No	No	No	No	No	No	Yes	No	No	1	9	No	Negative				Survived		Non-bacterial sepsis	Chest	5	5	Discharged home	5
18	40	3000	4800	52	Male	Other facility	No	No	No	No	No	Yes	No	Yes	No	2	9	No	Negative				Survived		Non-bacterial sepsis	Chest	8	3	Discharged home	3
40	40		4300	40	Male	Home	No	No	No	No	Yes	No	No	No	No	1	9	No	Positive	Blood	Staphylococcus epidermidis	Contaminant	Survived		Bacterial sepsis	Chest	5	5	Discharged home	5
28	40	3000	4300	20	Male	Other facility	No	No	No	No	No	No	No	No	No	0	9	No	Negative				Survived		Non-bacterial sepsis	Chest	9	4	Discharged home	4
	40		2900	37	Male	Other facility	No	No	No	No	No	No	No	No	No	0	9	No	Positive	Blood	CoNS	Contaminant	Survived		Bacterial sepsis	Abdomen	5	6	Discharged home	6
	40		2900	37	Male	Other facility	No	No	No	No	No	No	No	No	No	0	9	Yes	Negative				Died		Non-bacterial sepsis	Abdomen	4	4	Died in hospital	4
34	38	2800	2890	16	Female	Other facility	No	No	No	No	No	No	No	No	No	0	9	No	Positive	Blood	Staphylococcus aureus	Pathogen	Survived		Bacterial sepsis	Chest	14	4	Discharged home	4
20	38	3000	4300	20	Male	Other facility	Yes	No	No	No	No	No	No	No	No	1	9	No	Positive	Blood	Staphylococcus aureus	Pathogen	Survived		Bacterial sepsis	Skin	10	3	Discharged home	3
31	40	3200	4300	45	Male	Other facility	No	No	No	No	No	No	No	No	No	0	9	No	Negative				Survived		Non-bacterial sepsis	Brain	10	10	Discharged home	10
30	40	3700	3100	33	Female	Other facility		No	No	No	No	No	Yes	No	No	1	8	No	Negative				Survived		Non-bacterial sepsis	Chest	10	7	Discharged home	7
19	40	3500	6500	55	Male	Other facility	No	No	No	No	No	No	No	38	No	0	9	No	Negative				Survived		Non-bacterial sepsis	Chest	8	4	Discharged home	4
27	40	3500	5000	18	Female	Other facility	No	No	No	No	No	No	No	No	No	0	9	No	Negative				Survived		Non-bacterial sepsis	Chest	10	4	Discharged home	4
19	37	2600	3000	20	Male	Other facility	Yes	No	No	No	No	No	No	No	No	1	9	No	Negative				Survived		Non-bacterial sepsis	Abdomen	5	20	Discharged home	20
21	40	4300	4500	61	Male	Other facility	Yes	No	No	No	No	Yes	No	Yes	No	3	9	No	Negative				Survived		Non-bacterial sepsis	Abdomen	7	7	Discharged home	7
23	38	3000	3700	49	Female	Other facility	Yes	No	Yes	No	No	No	No	No	No	2	9	No	Negative				Survived		Non-bacterial sepsis	Abdomen	7	7	Discharged home	7
38	32	2000	2240	41	Male	Other facility	No	No	No	No	No	No	No	No	No	0	9	No	Positive	Blood	CoNS	Contaminant	Survived		Bacterial sepsis	Brain	14	14	Discharged home	14
26	40	3000	4500	17	Male	Other facility	No	No	No	No	No	No	No	No	No	0	9	No	Negative				Survived		Other non-sepsis syndrome	Abdomen	8	8	Discharged home	8
26	40	2400	4900	55	Female	Other facility	No	No	No	No	No	No	No	No	No	0	9	No	Negative				Survived		Non-bacterial sepsis	Chest	8	3	Discharged home	3
18	40	3500	3500	22	Female	Other facility	No	No	No	No	No	No	No	Yes	No	1	9	No	Positive	Blood	Acinetobacter baumannii	Pathogen	Survived		Bacterial sepsis	Chest	9	4	Discharged home	4
31	40	3400	3500	19	Female	Other facility	Yes	No	No	No	No	No	No	No	No	1	9	No	Positive	Blood	CoNS	Contaminant	Survived		Bacterial sepsis	Chest	8	8	Discharged home	8
28	38	3500	5500	75	Male	Other facility	Yes	No	No	No	Yes	Yes	No	Yes	No	4	9	No	Negative				Survived		Non-bacterial sepsis	Chest	10	3	Discharged home	3
24	38	2500	1740	16	Female	Other facility	Yes	No	No	No	No	No	No	Yes	No	2	9	No	Negative				Survived		Non-bacterial sepsis	Meningits	5	7	Discharged home	7
29	39	2500	6400	97	Female	Other facility	Yes	Yes	No	No	Yes	No	No	Yes	No	4	9	No	Negative				Survived		Non-bacterial sepsis	Abdomen	7	7	Discharged home	7
18	40	3200	1800	24	Male	Other facility	Yes	No	No	No	No	Yes	No		No	2	8	Yes	Positive	Blood	Salmonella spp	Pathogen	Died		Bacterial sepsis	Chest	1	1	Died in hospital	1
29	40	2800	4000	16	Male	Other facility	Yes	No	Yes	No	Yes	Yes	No		No	4	8	Yes	Positive	Blood	Streptococcus agalactiae	Pathogen	Died		Bacterial sepsis	Chest	1	1	Died in hospital	1
24	28	1600	3900	76	Female	Other facility	No	No	No	No	No	No	No		No	0	8	No	Negative				Survived		Non-bacterial sepsis	Chest	9	4	Discharged home	4
23	40	3400	5000	44	Female	Other facility	No	No	No	No	No	No	No	No	No	0	9	No	Negative				Survived		Non-bacterial sepsis	Skin	14	9	Discharged home	9
41	40	3600	5000	82	Female	Other facility	No	No	No	No	No	No	No	No	No	0	9	No	Positive	Blood	(1) Pseudomonas aeruginosa (2) Pseudomonas monteilii	Pathogen	Survived		Bacterial sepsis	Chest	8	3	Discharged home	3
32	40	3000	3800	40	Female	Other facility	No	No	No	No	No	No	No	No	No	0	9	No	Positive	Blood	Staphylococcus hominis	Contaminant	Survived		Non-bacterial sepsis	Chest	8	3	Discharged home	3
27	40	3500	4900	34	Male	Other facility	No	No	No	No	No	Yes	Yes	No	No	2	9	No	Positive	Blood	Staphylococcus haemolyticus	Contaminant	Survived		Bacterial sepsis	Chest	14	7	Discharged home	7
21	38	2800	4200	41	Female	Other facility	No	No	No	No	No	No	Yes	No	No	1	9	No	Negative				Survived		Non-bacterial sepsis	Chest	12	7	Discharged home	7
29	38	2500	4000	52	Male	Other facility	Yes	No	No	No	No	No	No	No	No	1	9	No	Negative				Survived		Non-bacterial sepsis	Abdomen	5	5	Discharged home	5
23	38	2600	4200	40	Male	Other facility	Yes	No	No	No	No	No	No	No	No	1	9	No	Negative				Survived		Non-bacterial sepsis	Abdomen	5	5	Discharged home	5
19	39	2600	6200	79	Male	Other facility	No	No	No	No	No	No	No	No	No	0	9	No	Negative				Survived		Non-bacterial sepsis	Chest	12	7	Discharged home	7
32	39	3000	4500	53	Female	Other facility	No	No	No	No	No	No	Yes	No	No	1	9	No	Negative				Survived		Non-bacterial sepsis	Chest	10	4	Discharged home	4
28	38	3600	4200	23	Female	Other facility	Yes	No	No	No	No	No	Yes	No	No	2	9	No	Positive	Blood	Streptococcus oralis	Contaminant	Survived		Bacterial sepsis	Chest	10	5	Discharged home	5
27	39	2900	4600	34	Female	Other facility	Yes	No	No	No	No	No	No	No	No	1	9	No	Negative				Survived		Non-bacterial sepsis	Chest	7	2	Discharged home	2
25	37	3000	4300	37	Female	Other facility	Yes	No	No	No	No	No	No	No	No	1	9	No	Negative				Survived		Non-bacterial sepsis	Chest	10	6	Discharged home	6
25	39	3100	5000	29	Male	Other facility	No	No	No	No	No	No	No	Yes	No	1	9	No	Negative				Survived		Non-bacterial sepsis	Chest	10	4	Discharged home	4
